# Supplementary material for: Exploring the Relationship between Maternal Gatekeeping with Paternal Parenting and Adolescent Aggression
Source: Behav Sci (Basel). 2024 Jun 21;14(7):517. doi: 10.3390/bs14070517 (PMC11274204; doi:10.3390/bs14070517)
Supplement: Supplementary file 1 [file behavsci-14-00517-s001.zip]

Archive with 1 entries (1 files):
- behavsci-2992620-supplementary.pdf
